# Supplementary material for: Fermented Gastrodia elata Bl. Alleviates Cognitive Deficits by Regulating Neurotransmitters and Gut Microbiota in D-Gal/AlCl3-Induced Alzheimer’s Disease-like Mice
Source: Foods. 2024 Jul 8;13(13):2154. doi: 10.3390/foods13132154 (PMC11241452; doi:10.3390/foods13132154)
Supplement: Supplementary file 1 [file foods-13-02154-s001.zip]

Archive with 1 entries (1 files):
- foods-3035652-supplementary.pdf
